# Supplementary material for: Genomic Evaluation of Primiparous High-Producing Dairy Cows: Inbreeding Effects on Genotypic and Phenotypic Production–Reproductive Traits
Source: Animals (Basel). 2020 Sep 21;10(9):1704. doi: 10.3390/ani10091704 (PMC7552765; doi:10.3390/ani10091704)
Supplement: Supplementary file 1 [file animals-10-01704-s001.zip]

Archive with 2 entries (2 files):
- Table S1 Revised.pdf
- Table S2 Revised.pdf
